# Supplementary material for: High-Titer Neutralizing Antibodies against the SARS-CoV-2 Delta Variant Induced by Alhydroxyquim-II-Adjuvanted Trimeric Spike Antigens
Source: Microbiol Spectr. 2022 Feb 16;10(1):e01695-21. doi: 10.1128/spectrum.01695-21 (PMC8849074; doi:10.1128/spectrum.01695-21)
Supplement: SUPPLEMENTAL FILE 2 — Supplemental material. Download Spectrum01695-21_SUPPLEMENTAL_FILE2.xlsx, XLSX file, 0.02 MB [file spectrum01695-21_supplemental_file2.xlsx]

## Sheet: Fig 1b
Days	PBS			SpK			SpKAlum				SpKAHQ-II
14	40	40	40	40	40	40	1280	1280	458.034	371.592	1244.34	2865.64	3368.55	4548.78	3497.5
28	40	40	40	40	40	40	1160.73	516.306	422.21	402.891	9700.18	35662.8	320	2157.44	1970.19
42	40	40	40	40	40	40	2560	640	320	320	10240	40960	20480	10240	10240
84	40	40	40	40	40	40	1280	320	160	640	20480	20480	20481	5120	20481
252	40	40	40	40	40	40	378.803	233.97	178.818	635.296	50527.5	81920	15119.3	8868.07	6400.29

## Sheet: Fig 1c
	PBS					Spike2P alone					Spike Alum boosted					Spike Alhydeoxyquim boosted
+++	0	0	0			0	0	0			0	20	0	0		140	480	170	210	180

## Sheet: Fig 1f
PBS	SpK	SpKAlum	Covac-II
130.25	5379.12	13790.2	103376
681.24	10206.8	37361.2	125678
356.265	9730.66	16254.8	173611
		39401.8	163496
		80685.4	71888

## Sheet: Fig 1g
PBS	SpK	SpKAlum	CoVac-II
957.514	1402.55	26056.1	90722.7
966.915	683.939	29525.8	129177
884.911	1238.86	30789.1	84288.1
		35071.5	86884.3
		62994.4	54983.4

## Sheet: Fig 2a
Ancstrl	Alpha	Beta
10240	10240	1280
10240	10240	1280
10240	5120	1280
20480	10240	640
10240	10240	1280

## Sheet: Fig 2b
Ancstrl	Alpha	Beta
640	160	40
320	160	40
160	80	40
160	40	40

## Sheet: Fig 2c
Ancstrl	Alpha	Beta
17782	7736	5125
19952	10873	5518
20893	14384	7634
30199	19639	14807

## Sheet: Fig 2d
Ancstrl	Alpha	Beta
5623	782.8	567
11794	13359	1617
23442	19639	4106
	25235	6296

## Sheet: Fig 2e
	PBS					Spike					Spike + Alum 2					Spike + AHQ 2
Pre-boost	40	40	40			40	40	40			165.93	459.507	409.412	170.033		2262.9	2316.98	2842.84	2044.92	2575.16
+ CoVacBeta	320	320	320			320	320	160			1018.86	2412.94	3557.53	4993.5	20480	8076.7	87381.7	59763.6	101719	20292.1

## Sheet: Fig 2f
		CoVac-II preboost					Covac-II + CoVac351
Wild Type (D614G)		4252.13	23001	16521.2	7832.94	10309.1	38835.6	40960	40960	21122.2	40960
Alpha		5239.02	14186.8	5032.06	7405.41	6346.07	9787.25	40960	28747.7	19540	20239.3
Beta		1217.43	1339.91	954.294	440.112	870.576	4390.7	20600.5	40960	18117	10412.4
Delta		3113.97	4713.37	3730.29	1335.94	4993.81	16606.6	24396.8	40560.4	18723.8	10233.2
